# Supplementary material for: BmHR3 Is Essential for Silk Gland Development and Silk Protein Synthesis in Silkworms (Bombyx mori)
Source: Insects. 2025 Apr 1;16(4):369. doi: 10.3390/insects16040369 (PMC12028065; doi:10.3390/insects16040369)
Supplement: Supplementary file 1 [file insects-16-00369-s001.zip]

Archive with 1 entries (1 files):
- insects-3512651-supplementary.pdf
